# Supplementary material for: Transcriptional and functional complexity of Shank3 provides a molecular framework to understand the phenotypic heterogeneity of SHANK3 causing autism and Shank3 mutant mice
Source: Mol Autism. 2014 Apr 25;5:30. doi: 10.1186/2040-2392-5-30 (PMC4113141; doi:10.1186/2040-2392-5-30)
Supplement: Additional file 1: Table S1 — List of Shank3 primers used in this study. [file 2040-2392-5-30-S1.xlsx]

## Sheet: Table 1
Primer name	Sequence (5' to 3')	Remarks
Shank3a F	ACGAAGTGCCTGCGTCTGGAC
Shank3a R	CTCTTGCCAACCATTCTCATCAGTG
Shank3b F	GTAGCCACCTCTTGCTCACAT
Shank3b R	TTGCCAACCATTCTCATCAGT
Shank3c F	CTTCTTCACTGGCAATCCTTG
Shank3c R	CAGTGTAGTGGCGGAAGAGAC
Shank3d F	AGGGTCACGACTGTTTCTTAGC
Shank3d R	TGTGGGTGTAAACTCCTCAATG
Shank3e F	GTACCTGGGTCTGGGTGCTTTA	P1 in figure S2-D
Shank3e R	AACTGCCAGGATCTCATCCA	P2 in figure S2-D
Shank3e-1 R	GATGGAGAGGCTGGACGA	P3 in figure S2-D
Shank3 E10-12 F	CCACTGACCTCCTGAAGGTTCT	Shank3 exon10-12 variants
Shank3 E10-12 R	CAGTGTAGTGGCGGAAGAGAC	Shank3 exon10-12 variants
Shank3 E20 F	CATTGTTTGAGCGCCAGGGCCTC	P1 in figure S2-F
Shank3 E21 F	GGGCCTGAAGATGACAAACCAACTG	P2 in figure S2-F
Shank3 E22 R	GAGCTGCAGGGGCTTCTGTTG	P3 in figure S2-F
